# Supplementary material for: Antioxidant Molecular Brain Changes Parallel Adaptive Cardiovascular Response to Forced Running in Mice
Source: Antioxidants (Basel). 2022 Sep 23;11(10):1891. doi: 10.3390/antiox11101891 (PMC9598430; doi:10.3390/antiox11101891)
Supplement: Supplementary file 1 [file antioxidants-11-01891-s001.zip]

Archive with 1 entries (1 files):
- antioxidants-1878152-supplementary.pdf
